# Supplementary material for: Understanding the transcriptomic response of Lactiplantibacillus pentosus LPG1 during Spanish-style green table olive fermentations
Source: Front Microbiol. 2023 Sep 22;14:1264341. doi: 10.3389/fmicb.2023.1264341 (PMC10556671; doi:10.3389/fmicb.2023.1264341)
Supplement: Supplementary file 1 [file Table_1.XLSX]

## Sheet: Table S1
Table S1. Differentially expressed genes in t1-brine respect AP samples in L. pentosus LPG1.
Gene_id	log2_fold_change	p_value	q_value	Gene_name	Function
LOPJBOPB_01688	4.56293	0.000551818	0.00791939	LOPJBOPB_01688	MFS transporter
LOPJBOPB_01174	3.41454	0.000155146	0.00300649	LOPJBOPB_01174	hypothetical protein
LOPJBOPB_01153	2.50989	5.82679e-11	2.22066e-08	wbbI	Beta-1,6-galactofuranosyltransferase WbbI
LOPJBOPB_02020	2.4489	0.00156915	0.0169251	LOPJBOPB_02020	hypothetical protein
LOPJBOPB_01681	2.41717	1.32255e-05	0.000436187	pepDA_3	Dipeptidase A
LOPJBOPB_02346	2.34836	0.000110538	0.00225682	LOPJBOPB_02346	Cro/C1-type HTH DNA-binding domain
LOPJBOPB_00263	2.29671	0.0023742	0.0219104	speF	Inducible ornithine decarboxylase
LOPJBOPB_01089	2.25977	2.85521e-05	0.000789787	LOPJBOPB_01089	hypothetical protein
LOPJBOPB_02350	2.13229	1.17589e-05	0.000399336	xre	HTH-type transcriptional regulator Xre
LOPJBOPB_00542	2.12623	0.00203026	0.0198966	LOPJBOPB_00542	hypothetical protein
LOPJBOPB_02031	2.1138	1.17949e-08	1.61826e-06	rpsO	30S ribosomal protein S15
LOPJBOPB_02624	2.09675	0.000687775	0.00947417	srlA	PTS system glucitol/sorbitol-specific EIIC component
LOPJBOPB_01608	2.0895	1.93146e-08	2.2083e-06	rpmB	50S ribosomal protein L28
LOPJBOPB_01556	2.08538	3.81033e-05	0.000960988	rpmGA	50S ribosomal protein L33 1
LOPJBOPB_02355	2.0539	6.65298e-06	0.000262296	LOPJBOPB_02355	LysM domain
LOPJBOPB_00639	2.0512	0.00187542	0.0190106	LOPJBOPB_00639	hypothetical protein
LOPJBOPB_00954	2.0374	0.00334292	0.0281725	LOPJBOPB_00954	leucine-zipper of insertion element IS481
LOPJBOPB_02035	2.02945	1.2645e-07	1.03268e-05	tadA_2	tRNA-specific adenosine deaminase
LOPJBOPB_00316	-2.01351	0.00183847	0.0187677	LOPJBOPB_00316	hypothetical protein
LOPJBOPB_02801	-2.01822	8.49573e-05	0.00180996	LOPJBOPB_02801	hypothetical protein
LOPJBOPB_03027	-2.02673	9.49147e-12	5.42596e-09	perR	Peroxide operon regulator
LOPJBOPB_03135	-2.07685	3.083e-05	0.00081248	spxA_4	Regulatory protein Spx
LOPJBOPB_00172	-2.11696	0.000345029	0.00571716	LOPJBOPB_00172	phosphotransferase system
LOPJBOPB_03148	-2.11735	3.47687e-11	1.49071e-08	LOPJBOPB_03148	VIT family
LOPJBOPB_00953	-2.11832	0.00055857	0.00798289	LOPJBOPB_00953	hypothetical protein
LOPJBOPB_00560	-2.17335	3.58145e-05	0.000909955	LOPJBOPB_00560	DnaD domain protein
LOPJBOPB_01553	-2.19304	0.00468527	0.0369436	LOPJBOPB_01553	Belongs to the HesB IscA family
LOPJBOPB_00561	-2.20464	9.1715e-05	0.00193491	LOPJBOPB_00561	IstB-like ATP binding protein
LOPJBOPB_00192	-2.2127	0.00239051	0.0219824	rqcH_1	Rqc2 RqcH
LOPJBOPB_02485	-2.27809	9.34301e-11	3.20465e-08	LOPJBOPB_02485	hypothetical protein
LOPJBOPB_03122	-2.28354	0.00076868	0.010259	LOPJBOPB_03122	GDSL-like Lipase/Acylhydrolase family
LOPJBOPB_01318	-2.29593	5.1046e-07	3.24236e-05	LOPJBOPB_01318	helix turn helix multiple antibiotic resistance protein
LOPJBOPB_02845	-2.30159	3.50649e-06	0.000156198	LOPJBOPB_02845	Concanavalin A-like lectin/glucanases superfamily
LOPJBOPB_02960	-2.31631	7.25024e-05	0.00159819	gpmA_7	2,3-bisphosphoglycerate-dependent
LOPJBOPB_01596	-2.32217	1.13022e-05	0.000387664	LOPJBOPB_01596	hypothetical protein
LOPJBOPB_02330	-2.32836	0.00661326	0.0480583	LOPJBOPB_02330	hypothetical protein
LOPJBOPB_02196	-2.34473	3.44204e-06	0.000155345	dinB_1	DNA polymerase IV
LOPJBOPB_01251	-2.3676	1.93233e-05	0.00058654	LOPJBOPB_01251	5S ribosomal RNA
LOPJBOPB_03224	-2.3786	0.00645618	0.0474191	agaA	Alpha-galactosidase AgaA
LOPJBOPB_02915	-2.38257	3.05673e-05	0.00081248	umuC	Protein UmuC
LOPJBOPB_03210	-2.38569	0.002067	0.0200277	LOPJBOPB_03210	Leucine-rich repeat (LRR) protein
LOPJBOPB_01219	-2.39166	5.22783e-06	0.000221376	garB_2	Glutathione amide reductase
LOPJBOPB_03071	-2.40123	0.00332713	0.0281725	kup_2	Low affinity potassium transport system protein kup
LOPJBOPB_03109	-2.46597	2.54679e-06	0.000124792	LOPJBOPB_03109	5S ribosomal RNA
LOPJBOPB_00947	-2.46718	0.000246075	0.0044293	LOPJBOPB_00947	sequence-specific DNA binding
LOPJBOPB_02654	-2.46754	3.07539e-06	0.000144501	LOPJBOPB_02654	5S ribosomal RNA
LOPJBOPB_00494	-2.47232	9.12203e-06	0.000338626	LOPJBOPB_00494	5S ribosomal RNA
LOPJBOPB_01796	-2.55732	1.93332e-14	2.92535e-11	msrB	Peptide methionine sulfoxide reductase MsrB
LOPJBOPB_02143	-2.61372	1.51418e-06	8.24389e-05	LOPJBOPB_02143	5S ribosomal RNA
LOPJBOPB_03222	-2.62235	0.000783149	0.0103315	brnQ_3	Branched-chain amino acid transport system 2 carrier protein
LOPJBOPB_02824	-2.63032	0.00383743	0.0314138	LOPJBOPB_02824	hypothetical protein
LOPJBOPB_02916	-2.67649	0.000253689	0.00448532	LOPJBOPB_02916	hypothetical protein
LOPJBOPB_02140	-2.70492	3.34439e-06	0.00015295	LOPJBOPB_02140	5S ribosomal RNA
LOPJBOPB_02496	-2.72349	1.36574e-10	3.60345e-08	pox5_3	Pyruvate oxidase
LOPJBOPB_03204	-2.75774	0.0025589	0.0229165	LOPJBOPB_03204	Belongs to the Dps family
LOPJBOPB_03197	-2.83247	0.000371673	0.00590203	gla	Glycerol facilitator-aquaporin gla
LNFPBAJA_00013	-2.86297	6.24129e-06	0.000251854	LNFPBAJA_00013	hypothetical protein
LOPJBOPB_00689	-2.91462	0.00240463	0.0220532	LOPJBOPB_00689	Phage minor structural protein
LOPJBOPB_01730	-3.0446	1.64801e-06	8.69645e-05	LOPJBOPB_01730	Uncharacterized protein
LOPJBOPB_03129	-3.04894	0.000424292	0.0064681	nhaC_2	Na(+)/H(+) antiporter NhaC
LOPJBOPB_02388	-3.10118	2.93492e-09	4.79369e-07	ssrA	transfer-messenger RNA, SsrA
LOPJBOPB_03141	-3.53192	1.17927e-19	4.04489e-16	LOPJBOPB_03141	Belongs to the small heat shock protein (HSP20) family
LOPJBOPB_03133	-3.53979	0.00110675	0.0131355	azoB_2	NAD(P)H azoreductase
LOPJBOPB_03191	-3.73195	5.42384e-05	0.00132884	qacA	Antiseptic resistance protein
LOPJBOPB_00518	-3.99719	0.00244461	0.0221826	LOPJBOPB_00518	IS30 family transposase ISStin2
LOPJBOPB_01702	-4.01935	0.00399843	0.0326538	leuC	3-isopropylmalate dehydratase large subunit
LOPJBOPB_01358	-4.13154	0.0016184	0.0172931	LOPJBOPB_01358	hypothetical protein
LOPJBOPB_02163	-7.07863	0.00258131	0.0230057	LOPJBOPB_02163	type II secretion system

## Sheet: Table S2
Table S2. Time-course analysis of L. pentosus LPG1. Differentially expresed genes in brine during the fermentation were grouped into 9 clusters.
Gene_id	Cluster	Gene_name	Function	Blast
LNFPBAJA_00013	1	LNFPBAJA_00013	hypothetical protein	Transposase
LNFPBAJA_00036	1	LNFPBAJA_00036	hypothetical protein	NAD(P)H-dependent oxidoreductase
LNFPBAJA_00037	1	LNFPBAJA_00037	hypothetical protein	flavodoxin
LNFPBAJA_00040	1	efpA	putative MFS-type transporter EfpA	MFS transporter
LNFPBAJA_00041	1	LNFPBAJA_00041	hypothetical protein	flavodoxin
LNFPBAJA_00042	1	glcU	Glucose uptake protein GlcU	GRP family sugar transporter
LNFPBAJA_00043	1	yvgN	Glyoxal reductase
LNFPBAJA_00044	1	gdhIV	Glucose 1-dehydrogenase 4
LNFPBAJA_00045	1	adhR	HTH-type transcriptional regulator AdhR	Transcriptional regulator, MerR family
LNFPBAJA_00046	1	LNFPBAJA_00046	putative oxidoreductase
LNFPBAJA_00047	1	iolS	Aldo-keto reductase IolS
LNFPBAJA_00048	1	LNFPBAJA_00048	hypothetical protein	hypothetical protein
LNFPBAJA_00049	1	LNFPBAJA_00049	hypothetical protein	prolyl oligopeptidase family serine peptidase
LNFPBAJA_00050	1	LNFPBAJA_00050	hypothetical protein	Ferrochelatase
LNFPBAJA_00054	1	spxA	Regulatory protein Spx
LOPJBOPB_00160	1	exuR	putative HTH-type transcriptional repressor ExuR
LOPJBOPB_00161	1	malL_1	Oligo-1,6-glucosidase
LOPJBOPB_00163	1	LOPJBOPB_00163	hypothetical protein	sugar ABC transporter permease
LOPJBOPB_00164	1	LOPJBOPB_00164	hypothetical protein	maltose/maltodextrine transporter permease
LOPJBOPB_00165	1	LOPJBOPB_00165	hypothetical protein	maltose/maltodextrine transporter permease
LOPJBOPB_00166	1	glgE	Alpha-1,4-glucan:maltose-1-phosphate maltosyltransferase
LOPJBOPB_00560	1	LOPJBOPB_00560	hypothetical protein	PHAGE_Lactob_LF1_NC_019486: DNA replication protein
LOPJBOPB_00561	1	LOPJBOPB_00561	hypothetical protein	PHAGE_Lactob_iA2_NC_028830: DNA replication protein
LOPJBOPB_00811	1	LOPJBOPB_00811	tRNA-Arg(ccg)
LOPJBOPB_01337	1	LOPJBOPB_01337	hypothetical protein	PHAGE_Lactob_Lj928_NC_005354: hypothetical protein
LOPJBOPB_01338	1	LOPJBOPB_01338	hypothetical protein	PHAGE_Lactob_iA2_NC_028830: DNA replication protein
LOPJBOPB_01574	1	LOPJBOPB_01574	tRNA-Arg(tct)
LOPJBOPB_01987	1	LOPJBOPB_01987	tRNA-Ser(cga)
LOPJBOPB_02043	1	LOPJBOPB_02043	hypothetical protein	Uncharacterized protein
LOPJBOPB_02548	1	LOPJBOPB_02548	hypothetical protein	Integral membrane protein
LOPJBOPB_02843	1	LOPJBOPB_02843	hypothetical protein	YolD-like protein
LOPJBOPB_02960	1	gpmA_7	2,3-bisphosphoglycerate-dependent phosphoglycerate mutase
LOPJBOPB_03028	1	LOPJBOPB_03028	hypothetical protein	DUF421 domain-containing protein
LOPJBOPB_03100	1	bglK_4	Beta-glucoside kinase
LOPJBOPB_03186	1	LOPJBOPB_03186	tRNA-Ala(cgc)
LNFPBAJA_00038	2	LNFPBAJA_00038	hypothetical protein	NAD(P)H-bunding protein
LNFPBAJA_00039	2	ycjY	putative protein YcjY	alpha/beta hydrolase
LOPJBOPB_00545	2	LOPJBOPB_00545	tRNA-Lys(ttt)
LOPJBOPB_01067	2	psaA_1	Manganese ABC transporter substrate-binding lipoprotein
LOPJBOPB_01255	2	LOPJBOPB_01255	tRNA-Val(tac)
LOPJBOPB_01410	2	LOPJBOPB_01410	hypothetical protein	dihidrofolate reductase family protein
LOPJBOPB_01417	2	LOPJBOPB_01417	hypothetical protein	Uncharacterized protein
LOPJBOPB_01464	2	LOPJBOPB_01464	COG0614	ABC-type Fe3+-hydroxamate transport system, periplasmic component
LOPJBOPB_01692	2	LOPJBOPB_01692	Isoleucine 2-epimerase
LOPJBOPB_01792	2	LOPJBOPB_01792	hypothetical protein	flavodoxin
LOPJBOPB_01836	2	ribU	Riboflavin transporter RibU
LOPJBOPB_02259	2	metQ	Methionine-binding lipoprotein MetQ
LOPJBOPB_02363	2	LOPJBOPB_02363	hypothetical protein	Uncharacterized protein
LOPJBOPB_02432	2	hisI	Phosphoribosyl-AMP cyclohydrolase
LOPJBOPB_02704	2	ldhD	D-lactate/D-glycerate dehydrogenase
LOPJBOPB_02732	2	smc_9	Chromosome partition protein Smc
LOPJBOPB_02750	2	fpaP_2	Proline iminopeptidase
LOPJBOPB_02775	2	LOPJBOPB_02775	hypothetical protein	Glycoside hydrolase
LOPJBOPB_02776	2	LOPJBOPB_02776	hypothetical protein	Putative transporter
LOPJBOPB_02818	2	LOPJBOPB_02818	Putative universal stress protein	Nucleotide-binding protein, universal stress protein UspA family
LOPJBOPB_02896	2	ydhF_1	Oxidoreductase YdhF
LOPJBOPB_03077	2	metE_2	5-methyltetrahydropteroyltriglutamate--homocysteine methyltransferase
LOPJBOPB_03078	2	ebrA	Multidrug resistance protein EbrA
LOPJBOPB_03192	2	adhR_3	HTH-type transcriptional regulator AdhR
LOPJBOPB_03263	2	gltC_3	HTH-type transcriptional regulator GltC
LOPJBOPB_03281	2	LOPJBOPB_03281	hypothetical protein	Glycosyl hydrolase
LOPJBOPB_03282	2	LOPJBOPB_03282	hypothetical protein	MFS transporter
LOPJBOPB_03290	2	LOPJBOPB_03290	hypothetical protein	Glycoside hydrolase
LNFPBAJA_00062	3	LNFPBAJA_00062	hypothetical protein	Prophage P1 protein 60, holin
LOPJBOPB_00152	3	fixB	Protein FixB
LOPJBOPB_00159	3	purR_1	HTH-type transcriptional repressor PurR
LOPJBOPB_00190	3	LOPJBOPB_00190	hypothetical protein	Uncharacterized protein
LOPJBOPB_00312	3	fba	Fructose-bisphosphate aldolase
LOPJBOPB_00652	3	LOPJBOPB_00652	hypothetical protein	Uncharacterized protein
LOPJBOPB_00795	3	LOPJBOPB_00795	hypothetical protein	Uncharacterized protein
LOPJBOPB_01734	3	arnC_4	Undecaprenyl-phosphate 4-deoxy-4-formamido-L-arabinose transferase
LOPJBOPB_01767	3	LOPJBOPB_01767	hypothetical protein	Galactose-1-phosphate uridylyltransferase, HIT family
LOPJBOPB_01901	3	sigA	RNA polymerase sigma factor SigA
LOPJBOPB_02006	3	LOPJBOPB_02006	hypothetical protein	oligosaccharide flippase family protein
LOPJBOPB_02026	3	tuf	Elongation factor Tu
LOPJBOPB_02046	3	LOPJBOPB_02046	hypothetical protein	exosortase family protein XrtG
LOPJBOPB_02422	3	adhR_2	HTH-type transcriptional regulator AdhR	Transcriptional regulator, MerR family
LOPJBOPB_02429	3	maa_1	Maltose O-acetyltransferase
LOPJBOPB_02580	3	LOPJBOPB_02580	hypothetical protein	NADPH-dependent FMN reductase family protein
LOPJBOPB_02726	3	LOPJBOPB_02726	hypothetical protein	Uncharacterized protein
LOPJBOPB_02811	3	LOPJBOPB_02811	hypothetical protein	Uncharacterized protein
LOPJBOPB_03030	3	gatC_3	PTS system galactitol-specific EIIC component
LOPJBOPB_03082	3	czcD	Cadmium, cobalt and zinc/H(+)-K(+) antiporter
LOPJBOPB_03245	3	lacS	Lactose permease
LOPJBOPB_03291	3	LOPJBOPB_03291	hypothetical protein	MFS transporter
LOPJBOPB_03313	3	nanE	Putative N-acetylmannosamine-6-phosphate 2-epimerase
LOPJBOPB_03326	3	gatC_4	PTS system galactitol-specific EIIC component
LOPJBOPB_03327	3	kduD	2-dehydro-3-deoxy-D-gluconate 5-dehydrogenase
NFJKPBJO_00005	3	NFJKPBJO_00005	hypothetical protein	Putative peptidoglycan binding domain protein
LOPJBOPB_00052	4	LOPJBOPB_00052	hypothetical protein	flavodoxin domain-containing protein
LOPJBOPB_00171	4	gmuE_1	Putative fructokinase
LOPJBOPB_00173	4	scrB	Sucrose-6-phosphate hydrolase
LOPJBOPB_00174	4	degA	HTH-type transcriptional regulator DegA
LOPJBOPB_00216	4	mtlF	Mannitol-specific phosphotransferase enzyme IIA component
LOPJBOPB_00217	4	mtlD	Mannitol-1-phosphate 5-dehydrogenase
LOPJBOPB_00868	4	pox5_2	Pyruvate oxidase
LOPJBOPB_00946	4	LOPJBOPB_00946	hypothetical protein	hypothetical protein
LOPJBOPB_01074	4	LOPJBOPB_01074	NAD-dependent malic enzyme
LOPJBOPB_01075	4	citC	[Citrate [pro-3S]-lyase] ligase
LOPJBOPB_01080	4	fumC	Fumarate hydratase class II
LOPJBOPB_01081	4	ifcA_1	Fumarate reductase flavoprotein subunit
LOPJBOPB_01083	4	cynR_1	HTH-type transcriptional regulator CynR
LOPJBOPB_01858	4	ppsA	Phosphoenolpyruvate synthase
LOPJBOPB_01864	4	madA	Acetyl-S-ACP:malonate ACP transferase
LOPJBOPB_01865	4	fabD_2	Malonyl CoA-acyl carrier protein transacylase
LOPJBOPB_02047	4	LOPJBOPB_02047	hypothetical protein	Extracellular protein, cell-wall anchored
LOPJBOPB_02192	4	LOPJBOPB_02192	IS110 family transposase ISSsu7
LOPJBOPB_02239	4	LOPJBOPB_02239	hypothetical protein	Hypothetical membrane protein, DUF1648 family
LOPJBOPB_02406	4	degV_3	Protein DegV
LOPJBOPB_02419	4	LOPJBOPB_02419	hypothetical protein	flavodoxin
LOPJBOPB_02420	4	LOPJBOPB_02420	hypothetical protein	carboxymuconolactone decarboxylase
LOPJBOPB_02477	4	LOPJBOPB_02477	Putative bifunctional phosphatase/peptidyl-prolyl cis-trans isomerase
LOPJBOPB_02482	4	dxs	1-deoxy-D-xylulose-5-phosphate synthase
LOPJBOPB_02512	4	LOPJBOPB_02512	hypothetical protein	PTS system,N-acetylglucosamine/galactosamine-specific EIIA component
LOPJBOPB_02513	4	manZ_2	PTS system mannose-specific EIID component
LOPJBOPB_02514	4	agaC	N-acetylgalactosamine permease IIC component 1
LOPJBOPB_02597	4	LOPJBOPB_02597	hypothetical protein	Uncharacterized protein
LOPJBOPB_02622	4	srlB_2	PTS system glucitol/sorbitol-specific EIIA component
LOPJBOPB_02733	4	LOPJBOPB_02733	hypothetical protein	TetR/AcrR family transcriptional regulator
LOPJBOPB_02795	4	yodC_2	Putative NAD(P)H nitroreductase YodC
LOPJBOPB_02812	4	LOPJBOPB_02812	hypothetical protein	Uncharacterized protein
LOPJBOPB_02819	4	LOPJBOPB_02819	hypothetical protein	Uncharacterized protein
LOPJBOPB_02860	4	copA	Copper-exporting P-type ATPase
LOPJBOPB_02962	4	nagC	N-acetylglucosamine repressor
LOPJBOPB_03080	4	LOPJBOPB_03080	hypothetical protein	Hypothetical membrane protein, hemolysin III family
LOPJBOPB_03238	4	melR_2	HTH-type transcriptional repressor MelR
LOPJBOPB_03239	4	galT	Galactose-1-phosphate uridylyltransferase
LOPJBOPB_03242	4	lacL	Beta-galactosidase large subunit
LOPJBOPB_03243	4	lacM	Beta-galactosidase small subunit
LOPJBOPB_03259	4	thi4_2	Thiamine thiazole synthase
LOPJBOPB_03261	4	aroD_2	3-dehydroquinate dehydratase
LOPJBOPB_03274	4	licC_4	Lichenan permease IIC component
LOPJBOPB_03305	4	maa_5	Maltose O-acetyltransferase
LOPJBOPB_03308	4	xylB_3	Xylulose kinase
LOPJBOPB_00082	5	LOPJBOPB_00082	hypothetical protein	ImmA/IrrE family metallo-endopeptidase
LOPJBOPB_00366	5	LOPJBOPB_00366	hypothetical protein	Uncharacterized protein
LOPJBOPB_00376	5	LOPJBOPB_00376	hypothetical protein	hypothetical protein
LOPJBOPB_00621	5	dut	Deoxyuridine 5'-triphosphate nucleotidohydrolase
LOPJBOPB_01006	5	rpsL	30S ribosomal protein S12
LOPJBOPB_01201	5	LOPJBOPB_01201	hypothetical protein	Uncharacterized protein
LOPJBOPB_01281	5	LOPJBOPB_01281	hypothetical protein	Uncharacterized protein
LOPJBOPB_01528	5	LOPJBOPB_01528	hypothetical protein	Lipoprotein
LOPJBOPB_01978	5	lexA_2	LexA repressor
LOPJBOPB_02922	5	dps	DNA protection during starvation protein
LOPJBOPB_03011	5	fetB	putative iron export permease protein FetB
LOPJBOPB_03339	5	rbsD	D-ribose pyranase
LOPJBOPB_00145	6	LOPJBOPB_00145	hypothetical protein	Uncharacterized protein
LOPJBOPB_00365	6	LOPJBOPB_00365	hypothetical protein	bacteriocin immunity protein PlnP, membrane-bound protease CAAX family (Plantaricin cluster)
LOPJBOPB_00440	6	LOPJBOPB_00440	hypothetical protein	aldose 1-epimerase family protein
LOPJBOPB_00441	6	rbsK_1	Ribokinase
LOPJBOPB_00768	6	pstC1	Phosphate transport system permease protein PstC 1
LOPJBOPB_00770	6	pstB3_1	Phosphate import ATP-binding protein PstB 3
LOPJBOPB_00840	6	LOPJBOPB_00840	hypothetical protein	DUF1361 domain-containing protein
LOPJBOPB_00855	6	spxA_1	Regulatory protein Spx
LOPJBOPB_01050	6	LOPJBOPB_01050	hypothetical protein	zeta toxin family protein
LOPJBOPB_01130	6	LOPJBOPB_01130	Putative universal stress protein
LOPJBOPB_01639	6	LOPJBOPB_01639	hypothetical protein	Uncharacterized protein
LOPJBOPB_01796	6	LOPJBOPB_01796	Peptide methionine sulfoxide reductase MsrB
LOPJBOPB_01852	6	LOPJBOPB_01852	hypothetical protein	O-antigen ligase family protein
LOPJBOPB_02485	6	LOPJBOPB_02485	hypothetical protein	ABC transporter permease
LOPJBOPB_02488	6	LOPJBOPB_02488	hypothetical protein	bacteriocin immunity protein
LOPJBOPB_02874	6	LOPJBOPB_02874	hypothetical protein	Cell surface protein, CscB family
LOPJBOPB_03027	6	perR	Peroxide operon regulator
LOPJBOPB_03179	6	LOPJBOPB_03179	hypothetical protein	Transcription regulator, MarR family
LOPJBOPB_03228	6	LOPJBOPB_03228	hypothetical protein	alpha-rhamnosidase
LOPJBOPB_03229	6	LOPJBOPB_03229	hypothetical protein	MFS transporter
LOPJBOPB_03338	6	glcU_3	Glucose uptake protein GlcU
LOPJBOPB_00162	7	mdxE	Maltodextrin-binding protein MdxE
LOPJBOPB_00223	7	ndkA	Nucleoside diphosphate kinase
LOPJBOPB_00493	7	LOPJBOPB_00493	23S ribosomal RNA
LOPJBOPB_00965	7	aes_1	Acetyl esterase
LOPJBOPB_00966	7	xylP_2	Isoprimeverose transporter
LOPJBOPB_01250	7	LOPJBOPB_01250	23S ribosomal RNA
LOPJBOPB_02144	7	LOPJBOPB_02144	23S ribosomal RNA
LOPJBOPB_02547	7	dapA_2	4-hydroxy-tetrahydrodipicolinate synthase
LOPJBOPB_02655	7	LOPJBOPB_02655	23S ribosomal RNA
LOPJBOPB_02804	7	LOPJBOPB_02804	hypothetical protein	Cell surface protein, CscB family
LOPJBOPB_02873	7	LOPJBOPB_02873	hypothetical protein	Cell surface protein, CscA/DUF916 family
LOPJBOPB_02908	7	LOPJBOPB_02908	hypothetical protein	Cell surface protein, CscB family
LOPJBOPB_02909	7	LOPJBOPB_02909	hypothetical protein	Cell surface protein, CscC family
LOPJBOPB_02910	7	LOPJBOPB_02910	hypothetical protein	Uncharacterized protein
LOPJBOPB_03110	7	LOPJBOPB_03110	23S ribosomal RNA
LOPJBOPB_03212	7	LOPJBOPB_03212	hypothetical protein	Cell surface protein, CscB family
LOPJBOPB_00214	8	LOPJBOPB_00214	hypothetical protein	PTS system, mannitol-specific EIICB component
LOPJBOPB_00215	8	mtlR	Transcriptional regulator MtlR
LOPJBOPB_00866	8	pox5_1	Pyruvate oxidase
LOPJBOPB_00867	8	ribC1	hypothetical protein	FAD synthase
LOPJBOPB_01068	8	LOPJBOPB_01068	hypothetical protein	Helix-turn-helix domain containing protein
LOPJBOPB_01380	8	yitJ	Bifunctional homocysteine S-methyltransferase/5,10-methylenetetrahydrofolate reductase
LOPJBOPB_01791	8	LOPJBOPB_01791	hypothetical protein	NAD(P)H-binding protein
LOPJBOPB_01861	8	mdcG	Phosphoribosyl-dephospho-CoA transferase
LOPJBOPB_01868	8	LOPJBOPB_01868	hypothetical protein	Uncharacterized protein
LOPJBOPB_01953	8	aroC	Chorismate synthase
LOPJBOPB_02067	8	LOPJBOPB_02067	hypothetical protein	Cell surface protein, CscB family
LOPJBOPB_02405	8	panE_2	2-dehydropantoate 2-reductase
LOPJBOPB_02407	8	hom_2	Homoserine dehydrogenase
LOPJBOPB_02409	8	metAA	Homoserine O-acetyltransferase
LOPJBOPB_02416	8	LOPJBOPB_02416	putative oxidoreductase
LOPJBOPB_02417	8	LOPJBOPB_02417	hypothetical protein	Flavin reductase
LOPJBOPB_02418	8	LOPJBOPB_02418	COG1073	Fermentation-respiration switch esterase FrsA, DUF1100 family
LOPJBOPB_02421	8	LOPJBOPB_02421	hypothetical protein	LytTR family transcriptional regulator
LOPJBOPB_02424	8	LOPJBOPB_02424	putative oxidoreductase	SDR family oxidoreductase
LOPJBOPB_02425	8	ycjY	putative protein YcjY
LOPJBOPB_02426	8	LOPJBOPB_02426	hypothetical protein	Saccharopine dehydrogenase related protein
LOPJBOPB_02427	8	LOPJBOPB_02427	hypothetical protein	Oxidoreductase
LOPJBOPB_02450	8	LOPJBOPB_02450	hypothetical protein	Flavodoxin
LOPJBOPB_02536	8	LOPJBOPB_02536	hypothetical protein	Uncharacterized protein
LOPJBOPB_02692	8	LOPJBOPB_02692	putative oxidoreductase	Short-chain dehydrogenase/oxidoreductase
LOPJBOPB_02693	8	LOPJBOPB_02693	hypothetical protein	4-carboxymuconolactone decarboxylase
LOPJBOPB_02777	8	LOPJBOPB_02777	hypothetical protein	Uncharacterized protein
LOPJBOPB_02778	8	LOPJBOPB_02778	hypothetical protein	DUF4867 domain-containing protein
LOPJBOPB_02781	8	aptB	Apulose-4-phosphate transketolase subunit B
LOPJBOPB_02783	8	LOPJBOPB_02783	hypothetical protein	L-fucose/L-arabinose isomerase family protein
LOPJBOPB_02805	8	IMPDH_2	Inosine-5'-monophosphate dehydrogenase
LOPJBOPB_03079	8	qacC	Quaternary ammonium compound-resistance protein QacC
LOPJBOPB_03260	8	apbE_3	FAD:protein FMN transferase
LOPJBOPB_03264	8	ydiM_1	Inner membrane transport protein YdiM
LOPJBOPB_03265	8	aroE_3	Shikimate dehydrogenase (NADP(+))
LOPJBOPB_03266	8	aroE_4	Shikimate dehydrogenase (NADP(+))
LOPJBOPB_03267	8	bacC_3	Dihydroanticapsin 7-dehydrogenase
LOPJBOPB_03268	8	iolI	Inosose isomerase
LOPJBOPB_03270	8	ydiM_2	Inner membrane transport protein YdiM
LOPJBOPB_03359	8	hutI	Imidazolonepropionase
LOPJBOPB_00282	9	LOPJBOPB_00282	hypothetical protein	ABC transporter permease
LOPJBOPB_00345	9	accB_1	Biotin carboxyl carrier protein of acetyl-CoA carboxylase
LOPJBOPB_00755	9	tagO	putative undecaprenyl-phosphate N-acetylglucosaminyl 1-phosphate transferase
LOPJBOPB_01094	9	LOPJBOPB_01094	putative ABC transporter ATP-binding/permease protein
LOPJBOPB_01360	9	LOPJBOPB_01360	hypothetical protein	PHAGE_Lactob_Sha1_NC_019489: major tail protein
LOPJBOPB_01676	9	LOPJBOPB_01676	hypothetical protein	Uncharacterized protein
LOPJBOPB_01687	9	LOPJBOPB_01687	hypothetical protein	Uncharacterized protein
LOPJBOPB_01780	9	tarK_2	Teichoic acid ribitol-phosphate primase
LOPJBOPB_02395	9	LOPJBOPB_02395	hypothetical protein	alpha/beta hydrolase
LOPJBOPB_02634	9	epsH	Putative glycosyltransferase EpsH
LOPJBOPB_02690	9	LOPJBOPB_02690	hypothetical protein	Uncharacterized protein
LOPJBOPB_02963	9	LOPJBOPB_02963	hypothetical protein	Cell surface protein, membrane-anchored

## Sheet: Table S3
Table S3. Differentially expressed genes in biofilm samples respect to brines in L. pentosus LPG1 at the end of fermentation process (t4)
Gene_id	log2_fold_change	p_value	q_value	Gene name	Function
LOPJBOPB_00684	7.7961	4.62492e-07	3.17269e-05	LOPJBOPB_00684	PHAGE_Strept_315.4_NC_004587: putative terminase large subunit
LOPJBOPB_00683	7.69474	3.94136e-07	2.85652e-05	LOPJBOPB_00683	PHAGE_Lactob_CL1_NC_028888: small subunit terminase
LOPJBOPB_01168	5.8886	4.48338e-06	0.000189066	ywqD_1	Tyrosine-protein kinase
LOPJBOPB_00690	4.98982	2.2085e-06	0.000110512	LOPJBOPB_00690	PHAGE_Lister_vB_LmoS_293_NC_028929: head-tail connector protein
LOPJBOPB_02905	4.98766	0.00462214	0.035231	LOPJBOPB_02905	Putative acetyltransferase
LOPJBOPB_00691	4.71423	2.77681e-07	2.21499e-05	LOPJBOPB_00691	hypothetical phage protein
LOPJBOPB_00703	4.63149	9.16046e-05	0.00192763	LOPJBOPB_00703	hypothetical phage protein
LOPJBOPB_00705	4.61729	5.16516e-09	6.56167e-07	LOPJBOPB_00705	PHAGE_Lactob_phig1e_NC_004305: lysin
LOPJBOPB_00707	4.59402	2.69937e-05	0.00070678	LOPJBOPB_00707	Bacteriophage holin
LOPJBOPB_00688	4.57339	1.78585e-09	2.66324e-07	LOPJBOPB_00688	PHAGE_Strept_315.4_NC_004587: putative major capsid/head protein
LOPJBOPB_00698	4.42706	1.04375e-05	0.000350985	LOPJBOPB_00698	PHAGE_Lactob_phig1e_NC_004305: hypothetical protein
LOPJBOPB_00692	4.18755	1.30127e-06	7.56504e-05	LOPJBOPB_00692	hypothetical phage protein
LOPJBOPB_00239	4.18314	0.0028869	0.0252855	treA	Trehalose-6-phosphate hydrolase
LOPJBOPB_00689	3.998	3.86006e-05	0.000939008	LOPJBOPB_00689	PHAGE_Staphy_phiIPLA_C1C_NC_028962: tail protein
LOPJBOPB_00939	3.94256	0.00063718	0.0085707	LOPJBOPB_00939	Glycogen debranching enzyme
LOPJBOPB_00687	3.84408	7.26757e-05	0.00157771	LOPJBOPB_00687_	PHAGE_Strept_315.4_NC_004587: hypothetical protein
LOPJBOPB_00702	3.838	1.8911e-06	0.000101351	LOPJBOPB_00702	Calcineurin-like phosphoesterase
LOPJBOPB_00701	3.60781	9.0321e-06	0.000318355	LOPJBOPB_00700	PHAGE_Lactob_phig1e_NC_004305: hypothetical protein
LOPJBOPB_00697	3.59242	1.96306e-05	0.000575496	LOPJBOPB_00697	PHAGE_Lister_vB_LmoS_188_NC_028871: tail length tape-measure protein
LOPJBOPB_00700	3.58602	0.00531473	0.0385254	LOPJBOPB_00700	hypothetical phage protein
LOPJBOPB_00699	3.57276	2.90191e-05	0.000754058	LOPJBOPB_00699	Prophage endopeptidase tail
LNFPBAJA_00040	3.56999	3.99747e-07	2.85652e-05	efpA	putative MFS-type transporter EfpA
LOPJBOPB_00706	3.53626	0.0068649	0.0469992	LOPJBOPB_00706	PHAGE_Lactob_Nyseid_NC_047925: hypothetical protein
LOPJBOPB_02904	3.49888	0.0019158	0.019047	LOPJBOPB_02904	putative oxidoreductase
LOPJBOPB_00693	3.4675	5.61066e-05	0.00128297	LOPJBOPB_00693	PHAGE_Lister_vB_LmoS_293_NC_028929: minor capsid protein
LOPJBOPB_01889	3.38337	0.000294013	0.00471246	LOPJBOPB_01889	NmrA-like family
LOPJBOPB_03040	3.35964	0.000778479	0.00974519	lrgB	Antiholin-like protein LrgB
LOPJBOPB_00454	3.11497	2.22312e-06	0.000110512	strA	Sortase A
LOPJBOPB_01360	3.11462	0.000405499	0.00597907	LOPJBOPB_01360	Phage tail tube protein
LOPJBOPB_00685	3.06484	0.000223617	0.00377836	LOPJBOPB_00685	Phage portal protein, SPP1 Gp6-like
LOPJBOPB_00406	2.92234	4.56765e-07	3.17269e-05	citN	Citrate transporter
LOPJBOPB_00686	2.91063	0.000314137	0.00496539	LOPJBOPB_00686	PHAGE_Lister_vB_LmoS_293_NC_028929: minor capsid protein
LOPJBOPB_00343	2.89321	3.94288e-07	2.85652e-05	LOPJBOPB_00343_gene	Winged helix-turn-helix transcription repressor, HrcA DNA-binding
LOPJBOPB_00512	2.88536	0.004147	0.0322544	LOPJBOPB_00512	Prophage P3 protein 12
LOPJBOPB_01169	2.86737	0.000702821	0.00923243	ywqE_1	Tyrosine-protein phosphatase
LOPJBOPB_01353	2.78569	0.00732465	0.0494558	LOPJBOPB_01353	Phage portal protein
LOPJBOPB_01491	2.76726	0.0029196	0.0254168	LOPJBOPB_01491	Nitrate reductase delta subunit
LOPJBOPB_03339	2.73901	1.7571e-14	1.00448e-11	rbsD	D-ribose pyranase
LOPJBOPB_00014	2.71704	9.02377e-12	2.81378e-09	proB	Glutamate 5-kinase
LOPJBOPB_03144	2.63645	5.82547e-06	0.000237873	LOPJBOPB_03144	NmrA-like family
LOPJBOPB_01282	2.62952	0.000123182	0.0023473	LOPJBOPB_01282	Cell shape-determining protein MreB
LOPJBOPB_00150	2.58409	2.3956e-05	0.000652135	LOPJBOPB_00150	Multidrug efflux system permease protein
LOPJBOPB_02695	2.58276	0.000964363	0.0112509	LOPJBOPB_02695	transcriptional regulator, MerR family
LOPJBOPB_00082	2.56661	8.6628e-06	0.000309515	LOPJBOPB_00082	IrrE N-terminal-like domain
LOPJBOPB_02534	2.52864	0.00253787	0.0231513	LOPJBOPB_02534	Uncharacterized protein
LOPJBOPB_00149	2.47078	0.000673417	0.00897984	LOPJBOPB_00149	Multidrug efflux system ATP-binding protein
LOPJBOPB_03161	2.38682	2.12792e-05	0.000593396	menH_7	2-succinyl-6-hydroxy-2,4-cyclohexadiene-1-carboxylate synthase
LOPJBOPB_00462	2.38676	2.20622e-06	0.000110512	ndoA	Endoribonuclease EndoA
LOPJBOPB_02830	2.35197	0.000112839	0.00221165	ptcB_2	PTS system galactose-specific EIIB component
LOPJBOPB_02618	2.3415	3.35071e-05	0.000828338	pncB	Nicotinate phosphoribosyltransferase
LOPJBOPB_01172	2.32417	0.00228569	0.0217696	wbnH_1	O-antigen biosynthesis glycosyltransferase WbnH
LOPJBOPB_01166	2.3132	0.00160578	0.0165075	xerC_4	Tyrosine recombinase XerC
LOPJBOPB_02959	2.30998	3.04873e-06	0.000140519	COQ5	2-methoxy-6-polyprenyl-1,4-benzoquinol methylase/Methyltransferase domain
LOPJBOPB_02694	2.24354	0.00207447	0.0203881	LOPJBOPB_02694	Cupin domain
LOPJBOPB_03141	2.24248	7.08149e-09	8.67483e-07	LOPJBOPB_03141	Belongs to the small heat shock protein (HSP20) family
LOPJBOPB_01730	2.21283	0.000495341	0.00704987	LOPJBOPB_01730	Uncharacterized protein
LOPJBOPB_03306	2.18794	0.00123904	0.0138433	araA	L-arabinose isomerase
LOPJBOPB_00084	2.17496	5.68411e-05	0.00129116	oppA_2	Periplasmic oligopeptide-binding protein
LOPJBOPB_02822	2.17123	1.8776e-05	0.000555188	LOPJBOPB_02822	Cadmium resistance transporter
LOPJBOPB_01666	2.14152	0.00483731	0.0357918	LOPJBOPB_01666	hypothetical protein
LOPJBOPB_01315	2.08212	2.55234e-05	0.000678647	LOPJBOPB_01315	Hypothetical membrane protein
LOPJBOPB_02771	2.04109	1.52056e-07	1.33731e-05	lpdC	Gallate decarboxylase
LOPJBOPB_00445	2.02431	0.000559508	0.00776969	sdhA	L-serine dehydratase, iron-sulfur-dependent, alpha subunit
LNFPBAJA_00053	2.00389	0.00182145	0.0181616	LNFPBAJA_00053	Flavodoxin
LOPJBOPB_01065	-2.00021	2.05208e-07	1.71674e-05	mntB_1	Manganese transport system ATP-binding protein MntB
LOPJBOPB_01056	-2.00306	0.000168925	0.00303483	aroE_1	Shikimate dehydrogenase (NADP(+))
LOPJBOPB_00164	-2.02049	1.68236e-07	1.44262e-05	LOPJBOPB_00164	ABC transporter permease
LOPJBOPB_02705	-2.03625	0.000945676	0.0111085	LOPJBOPB_02705	Antitoxin component of a toxin-antitoxin (TA) module
LOPJBOPB_00161	-2.05312	4.13591e-06	0.000181874	malL_1	Oligo-1,6-glucosidase, Alpha amylase, catalytic domain
LOPJBOPB_02516	-2.06343	1.27557e-05	0.000416225	gamR	HTH-type gluconate operon transcriptional repressor
LOPJBOPB_01677	-2.0658	3.69121e-10	7.03381e-08	LOPJBOPB_01677	transglycosylase associated protein
LOPJBOPB_02173	-2.09303	3.36793e-06	0.000152	lrgA_1	Antiholin-like protein LrgA
LOPJBOPB_00231	-2.1073	2.81039e-12	9.63963e-10	metB	Cystathionine gamma-synthase
LOPJBOPB_01617	-2.12065	0.000934055	0.0110476	LOPJBOPB_01617	Hypothetical regulatory protein. Might take part in the signal recognition particle (SRP) pathway
LOPJBOPB_02457	-2.1274	0.00233172	0.0220451	lplT	Lysophospholipid transporter LplT. Transmembrane secretion effector
LOPJBOPB_03263	-2.12862	2.55143e-05	0.000678647	gltC_3	HTH-type transcriptional regulator GltC. Transcriptional regulator, LysR family
LOPJBOPB_02769	-2.13637	1.35116e-05	0.000433128	oxyR	Hydrogen peroxide-inducible genes activator
LOPJBOPB_01057	-2.1398	7.30477e-06	0.000281521	aroF	Phospho-2-dehydro-3-deoxyheptonate aldolase
LOPJBOPB_02405	-2.16549	9.11989e-07	5.58593e-05	panE_2	2-dehydropantoate 2-reductase
LOPJBOPB_00140	-2.16983	4.73183e-15	3.24603e-12	ecfT_1	Energy-coupling factor transporter transmembrane protein EcfT
LOPJBOPB_00160	-2.18009	9.64963e-06	0.000334325	exuR	putative HTH-type transcriptional repressor Exu, lactose operon repressor
LOPJBOPB_02819	-2.18568	0.000237892	0.00396102	LOPJBOPB_02819	Uncharacterized protein
LOPJBOPB_01067	-2.18662	2.43396e-18	4.17423e-15	psaA_1	Manganese ABC transporter substrate-binding lipoprotein
LOPJBOPB_01058	-2.18719	1.77254e-05	0.00052868	aroB	3-dehydroquinate synthase
LOPJBOPB_03255	-2.19077	3.0064e-10	6.06584e-08	ycjT	Kojibiose phosphorylase
LOPJBOPB_02967	-2.19542	0.00349698	0.0288333	LOPJBOPB_02967	Protein of unknown function (DUF4064)
LOPJBOPB_03265	-2.20695	0.000210295	0.0035834	aroE_3	Shikimate dehydrogenase (NADP(+))
LOPJBOPB_00134	-2.23409	0.000370872	0.00560393	LOPJBOPB_00134	Hypothetical protein
LOPJBOPB_03264	-2.2344	7.00883e-05	0.00153131	ydiM_1	Inner membrane transport protein YdiM
LOPJBOPB_02430	-2.24305	0.000155581	0.00283853	hisC	Histidinol-phosphate aminotransferase subfamily
LOPJBOPB_00392	-2.2466	0.00131407	0.0143088	LOPJBOPB_00392	Uncharacterized protein
LOPJBOPB_01953	-2.24763	0.000172343	0.00307883	aroC	Chorismate synthase
LOPJBOPB_01698	-2.27744	0.000206811	0.00354681	malP_2	Maltose phosphorylase
LOPJBOPB_02479	-2.28737	0.00149657	0.0157946	ybbH	putative HTH-type transcriptional regulator YbbH
LOPJBOPB_00327	-2.2881	2.59721e-07	2.12105e-05	panE_1	2-dehydropantoate 2-reductase
LOPJBOPB_03266	-2.29866	0.00011158	0.00219953	aroE_4	Shikimate dehydrogenase (NADP(+))
LOPJBOPB_01952	-2.30453	0.00298347	0.0255832	LOPJBOPB_01952	Aromatic amino acid biosynthesis enzyme
LOPJBOPB_00232	-2.30543	9.47646e-17	1.08348e-13	cysM	Cysteine synthase
LOPJBOPB_03127	-2.32747	7.0341e-13	2.68077e-10	adeC	Adenine deaminase
LOPJBOPB_02936	-2.34808	8.81501e-09	1.0426e-06	yjmC_2	putative oxidoreductase YjmC
LOPJBOPB_02512	-2.35811	1.2444e-05	0.000414397	LOPJBOPB_02512	PTS system fructose IIA component
LOPJBOPB_02969	-2.36215	1.44864e-05	0.000460079	LOPJBOPB_02969	Psort location Cytoplasmic, score
LOPJBOPB_00230	-2.39639	3.51798e-19	1.20667e-15	cysE	Serine acetyltransferase
LOPJBOPB_00385	-2.422	7.58834e-11	1.82558e-08	sarA_1	Oligopeptide-binding protein SarA
LOPJBOPB_01809	-2.42218	0.000518232	0.00722575	rnhB	Ribonuclease HII, Endonuclease that specifically degrades the RNA of RNA- DNA hybrids
LOPJBOPB_02453	-2.44264	0.00258925	0.0232989	LOPJBOPB_02453	Transport protein, major facilitator superfamily (MFS)
LOPJBOPB_03214	-2.55464	0.000430431	0.00625584	comR_2	Bacterial regulatory proteins, tetR family. HTH-type transcriptional repressor ComR
LOPJBOPB_02805	-2.57793	1.75623e-05	0.000528411	MPDH_2	Inosine-5'-monophosphate dehydrogenase
LOPJBOPB_01467	-2.59909	0.00349078	0.0288333	LOPJBOPB_01467	Flavodoxin
LOPJBOPB_01055	-2.62938	3.47777e-11	9.17597e-09	tkt	Transketolase
LOPJBOPB_00328	-2.79545	9.39452e-16	8.0558e-13	bacF	Transaminase BacF
LOPJBOPB_02968	-2.80941	9.58818e-05	0.00198117	LOPJBOPB_02968	Domain of unknown function (DUF4352)
LOPJBOPB_02246	-2.82298	0.00150351	0.0158192	pxpC	5-oxoprolinase subunit C
LOPJBOPB_02244	-2.95176	0.00033169	0.00517135	accC_3	Acetyl-CoA carboxylase biotin carboxylase subunit
LOPJBOPB_01732	-3.12092	0.00279989	0.0246247	menH_1	2-succinyl-6-hydroxy-2,4-cyclohexadiene-1-carboxylate synthase
LOPJBOPB_02321	-3.14408	0.00256961	0.0232553	LOPJBOPB_02321	PBSX family phage terminase
LOPJBOPB_02243	-3.14452	0.00100082	0.0115973	LOPJBOPB_02243	Putative hydro-lyase
LOPJBOPB_02376	-3.27611	0.00150871	0.0158207	tagE	Poly(glycerol-phosphate) alpha-glucosyltransferase
LOPJBOPB_03269	-3.40383	2.86028e-07	2.22972e-05	gltC_4	HTH-type transcriptional regulator GltC
LOPJBOPB_00355	-3.46412	2.11175e-06	0.000110512	lacA	Glactoside acetyltransferase
LOPJBOPB_02319	-4.54845	1.74464e-06	9.62778e-05	LOPJBOPB_02319	PHAGE_Lactob_Lj965_NC_005355: putative minor head protein
LOPJBOPB_01421	-4.56445	0.00152107	0.015858	LOPJBOPB_01421	Hypothetical membrane protein
LOPJBOPB_02309	-4.58774	0.00143529	0.0153366	LOPJBOPB_02309	PHAGE_Lactob_Lj965_NC_005355: hypothetical protein
LOPJBOPB_02436	-4.61979	0.0017033	0.0172735	hisB	Imidazoleglycerol-phosphate dehydratase
LOPJBOPB_00064	-4.73816	0.00036245	0.00552536	iphP_1	Tyrosine phosphatase family
LOPJBOPB_02349	-4.81749	0.000379319	0.00570643	LOPJBOPB_02349	Helix-turn-helix transcriptional regulator
LOPJBOPB_02245	-5.80037	0.000414799	0.0060543	accB_4	Biotin carboxyl carrier protein of acetyl-CoA carboxylase
